# Supplementary material for: Flow cytometry data standards
Source: BMC Res Notes. 2011 Mar 7;4:50. doi: 10.1186/1756-0500-4-50 (PMC3060130; doi:10.1186/1756-0500-4-50)
Supplement: Additional file 1 — Archival Cytometry Standard example. Archival Cytometry Standard (ACS) files are zip-compliant and can be opened with any tool that can process zip files. [file 1756-0500-4-50-S1.ZIP]

Archive with 14 entries (9 files):
- data/
- data/preprocessed/
- data/original/
- gating/
- results/
- data/preprocessed/a2011_O1T2pb05i_B02.fcs
- data/preprocessed/a2031_O1T2pb05i_D05.fcs
- data/original/a2031_O1T2pb05i_D05.fcs
- data/original/a2011_O1T2pb05i_B02.fcs
- gating/a2031_O1T2pb05i_D05.xml
- gating/a2011_O1T2pb05i_B02.xml
- results/a2031_O1T2pb05i_D05.csv
- results/a2011_O1T2pb05i_B02.csv
- TOC1.xml
