# Supplementary material for: Flow cytometry data standards
Source: BMC Res Notes. 2011 Mar 7;4:50. doi: 10.1186/1756-0500-4-50 (PMC3060130; doi:10.1186/1756-0500-4-50)
Supplement: Additional file 1 — Archival Cytometry Standard example. Archival Cytometry Standard (ACS) files are zip-compliant and can be opened with any tool that can process zip files. [file 1756-0500-4-50-S1.ZIP › gating/a2031_O1T2pb05i_D05.xml]

<?xml version="1.0" encoding="UTF-8"?>

<gating:Gating-ML xmlns:xsi="http://www.w3.org/2001/XMLSchema-instance"
    xmlns:gating="http://www.isac-net.org/std/Gating-ML/v1.5/gating"
    xmlns:transforms="http://www.isac-net.org/std/Gating-ML/v1.5/transformations"
    xmlns:data-type="http://www.isac-net.org/std/Gating-ML/v1.5/datatypes"
    xsi:schemaLocation="
        http://www.isac-net.org/std/Gating-ML/v1.5/gating http://flowcyt.sourceforge.net/gating/1.5/xsd/Gating-ML.v1.5.xsd 
        http://www.isac-net.org/std/Gating-ML/v1.5/transformations http://flowcyt.sourceforge.net/gating/1.5/xsd/Transformations.v1.5.xsd 
        http://www.isac-net.org/std/Gating-ML/v1.5/datatypes http://flowcyt.sourceforge.net/gating/1.5/xsd/DataTypes.v1.5.xsd">
    
    <gating:PolygonGate gating:id="LiveCells">
        <!-- Defined for information but not used for processing since this Gating-ML file is applied on preprocessed data, which included a live cell gate already -->
        <gating:dimension><data-type:parameter data-type:name="FSC-A" /></gating:dimension>
        <gating:dimension><data-type:parameter data-type:name="SSC-A" /></gating:dimension>
        <gating:vertex>
            <gating:coordinate data-type:value="24395" />
            <gating:coordinate data-type:value="2033" />
        </gating:vertex>
        <gating:vertex>
            <gating:coordinate data-type:value="11316" />
            <gating:coordinate data-type:value="82147" />
        </gating:vertex>
        <gating:vertex>
            <gating:coordinate data-type:value="23258" />
            <gating:coordinate data-type:value="157000" />
        </gating:vertex>
        <gating:vertex>
            <gating:coordinate data-type:value="23258" />
            <gating:coordinate data-type:value="156000" />
        </gating:vertex>
        <gating:vertex>
            <gating:coordinate data-type:value="77847" />
            <gating:coordinate data-type:value="253000" />
        </gating:vertex>
        <gating:vertex>
            <gating:coordinate data-type:value="248000" />
            <gating:coordinate data-type:value="253000" />
        </gating:vertex>
        <gating:vertex>
            <gating:coordinate data-type:value="238000" />
            <gating:coordinate data-type:value="11667" />
        </gating:vertex>
    </gating:PolygonGate>
    
    <gating:PolygonGate gating:id="Monocytes">
        <gating:dimension><data-type:parameter data-type:name="PerCP-CY5-5-A" /></gating:dimension>
        <gating:dimension><data-type:parameter data-type:name="PE-CY7-A" /></gating:dimension>
        <gating:vertex>
            <gating:coordinate data-type:value="4714" />
            <gating:coordinate data-type:value="7730" />
        </gating:vertex>
        <gating:vertex>
            <gating:coordinate data-type:value="3295" />
            <gating:coordinate data-type:value="4711" />
        </gating:vertex>
        <gating:vertex>
            <gating:coordinate data-type:value="3295" />
            <gating:coordinate data-type:value="2298" />
        </gating:vertex>
        <gating:vertex>
            <gating:coordinate data-type:value="6443" />
            <gating:coordinate data-type:value="1514" />
        </gating:vertex>
        <gating:vertex>
            <gating:coordinate data-type:value="10194" />
            <gating:coordinate data-type:value="1420" />
        </gating:vertex>
        <gating:vertex>
            <gating:coordinate data-type:value="25035" />
            <gating:coordinate data-type:value="1420" />
        </gating:vertex>
        <gating:vertex>
            <gating:coordinate data-type:value="37877" />
            <gating:coordinate data-type:value="1720" />
        </gating:vertex>
        <gating:vertex>
            <gating:coordinate data-type:value="60199" />
            <gating:coordinate data-type:value="2298" />
        </gating:vertex>
        <gating:vertex>
            <gating:coordinate data-type:value="71411" />
            <gating:coordinate data-type:value="5374" />
        </gating:vertex>
        <gating:vertex>
            <gating:coordinate data-type:value="63209" />
            <gating:coordinate data-type:value="11511" />
        </gating:vertex>
    </gating:PolygonGate>
    
    <gating:PolygonGate gating:id="Pop3">
        <gating:dimension><data-type:parameter data-type:name="PerCP-CY5-5-A" /></gating:dimension>
        <gating:dimension><data-type:parameter data-type:name="PE-CY7-A" /></gating:dimension>
        <gating:vertex>
            <gating:coordinate data-type:value="8817" />
            <gating:coordinate data-type:value="1005" />
        </gating:vertex>
        <gating:vertex>
            <gating:coordinate data-type:value="4946" />
            <gating:coordinate data-type:value="348" />
        </gating:vertex>
        <gating:vertex>
            <gating:coordinate data-type:value="5315" />
            <gating:coordinate data-type:value="210" />
        </gating:vertex>
        <gating:vertex>
            <gating:coordinate data-type:value="5994" />
            <gating:coordinate data-type:value="119" />
        </gating:vertex>
        <gating:vertex>
            <gating:coordinate data-type:value="6761" />
            <gating:coordinate data-type:value="95.1" />
        </gating:vertex>
        <gating:vertex>
            <gating:coordinate data-type:value="12679" />
            <gating:coordinate data-type:value="80.7" />
        </gating:vertex>
        <gating:vertex>
            <gating:coordinate data-type:value="39769" />
            <gating:coordinate data-type:value="84.2" />
        </gating:vertex>
        <gating:vertex>
            <gating:coordinate data-type:value="114000" />
            <gating:coordinate data-type:value="91.4" />
        </gating:vertex>
        <gating:vertex>
            <gating:coordinate data-type:value="122000" />
            <gating:coordinate data-type:value="123" />
        </gating:vertex>
        <gating:vertex>
            <gating:coordinate data-type:value="116000" />
            <gating:coordinate data-type:value="392" />
        </gating:vertex>
        <gating:vertex>
            <gating:coordinate data-type:value="108000" />
            <gating:coordinate data-type:value="1069" />
        </gating:vertex>
        <gating:vertex>
            <gating:coordinate data-type:value="103000" />
            <gating:coordinate data-type:value="2019" />
        </gating:vertex>
        <gating:vertex>
            <gating:coordinate data-type:value="54603" />
            <gating:coordinate data-type:value="1666" />
        </gating:vertex>
        <gating:vertex>
            <gating:coordinate data-type:value="17811" />
            <gating:coordinate data-type:value="1252" />
        </gating:vertex>
    </gating:PolygonGate>
    
    <gating:RectangleGate gating:id="mDCs" gating:parent_id="Pop3">
        <gating:dimension gating:min="-440" gating:max="2330">
            <data-type:parameter data-type:name="Am Cyan-A" />
        </gating:dimension>
        <gating:dimension gating:min="701" gating:max="20142">
            <data-type:parameter data-type:name="APC-A" />
        </gating:dimension>
    </gating:RectangleGate>
    
    <gating:RectangleGate gating:id="pDCs" gating:parent_id="Pop3">
        <gating:dimension gating:min="1254" gating:max="7632">
            <data-type:parameter data-type:name="Am Cyan-A" />
        </gating:dimension>
        <gating:dimension gating:min="-42.4" gating:max="412">
            <data-type:parameter data-type:name="APC-A" />
        </gating:dimension>
    </gating:RectangleGate>
    
    <gating:BooleanGate gating:id="DCs">
        <gating:or>
            <gating:gateReference gating:ref="mDCs" />
            <gating:gateReference gating:ref="pDCs" />
        </gating:or>
    </gating:BooleanGate>
    
    <gating:BooleanGate gating:id="BCells" gating:parent_id="Pop3">
        <gating:not><gating:gateReference gating:ref="DCs" /></gating:not>
    </gating:BooleanGate>
    
    <gating:RectangleGate gating:id="Pop1">
        <gating:dimension gating:min="2.570396e-03" gating:max="1.584893e+02">
            <data-type:parameter data-type:name="APC-A" />
        </gating:dimension>
        <gating:dimension gating:min="1.023293e-03" gating:max="3.162278e+03">
            <data-type:parameter data-type:name="PerCP-CY5-5-A" />
        </gating:dimension>
    </gating:RectangleGate>

    <gating:RectangleGate gating:id="Pop2">
        <gating:dimension gating:min="1.584893e+02" gating:max="2.238721e+04">
            <data-type:parameter data-type:name="APC-A" />
        </gating:dimension>
        <gating:dimension gating:min="1.023293e-03" gating:max="1000">
            <data-type:parameter data-type:name="PerCP-CY5-5-A" />
        </gating:dimension>
    </gating:RectangleGate>
    
    <!-- Defined for information but not used for processing since this Gating-ML file is applied on preprocessed data, which included compensation already -->
    <transforms:spilloverMatrix transforms:id="a2005_O1T2pb05i_E01">
        <transforms:parameters>
            <data-type:parameter data-type:name="Am Cyan-A"/>
            <data-type:parameter data-type:name="Pacific Blue-A"/>
            <data-type:parameter data-type:name="APC-A"/>
            <data-type:parameter data-type:name="APC-CY7-A"/>
            <data-type:parameter data-type:name="Alexa 700-A"/>
            <data-type:parameter data-type:name="FITC-A"/>
            <data-type:parameter data-type:name="PerCP-CY5-5-A"/>
            <data-type:parameter data-type:name="PE-CY7-A"/>
        </transforms:parameters>
        <transforms:spillover>
            <transforms:coefficient transforms:value="1"/>
            <transforms:coefficient transforms:value="0.0481"/>
            <transforms:coefficient transforms:value="0"/>
            <transforms:coefficient transforms:value="0"/>
            <transforms:coefficient transforms:value="0"/>
            <transforms:coefficient transforms:value="0.0339"/>
            <transforms:coefficient transforms:value="1.25e-3"/>
            <transforms:coefficient transforms:value="0"/>
        </transforms:spillover>
        <transforms:spillover>
            <transforms:coefficient transforms:value="0.335"/>
            <transforms:coefficient transforms:value="1"/>
            <transforms:coefficient transforms:value="0"/>
            <transforms:coefficient transforms:value="0"/>
            <transforms:coefficient transforms:value="0"/>
            <transforms:coefficient transforms:value="0"/>
            <transforms:coefficient transforms:value="0"/>
            <transforms:coefficient transforms:value="0"/>
        </transforms:spillover>
        <transforms:spillover>
            <transforms:coefficient transforms:value="5.42e-3"/>
            <transforms:coefficient transforms:value="5.27e-3"/>
            <transforms:coefficient transforms:value="1"/>
            <transforms:coefficient transforms:value="0.0527"/>
            <transforms:coefficient transforms:value="0.202"/>
            <transforms:coefficient transforms:value="0"/>
            <transforms:coefficient transforms:value="7.96e-3"/>
            <transforms:coefficient transforms:value="5.76e-4"/>
        </transforms:spillover>
        <transforms:spillover>
            <transforms:coefficient transforms:value="0.056"/>
            <transforms:coefficient transforms:value="0.0658"/>
            <transforms:coefficient transforms:value="0.0922"/>
            <transforms:coefficient transforms:value="1"/>
            <transforms:coefficient transforms:value="0.038"/>
            <transforms:coefficient transforms:value="4.6e-3"/>
            <transforms:coefficient transforms:value="2.46e-3"/>
            <transforms:coefficient transforms:value="0.0142"/>
        </transforms:spillover>
        <transforms:spillover>
            <transforms:coefficient transforms:value="0.0645"/>
            <transforms:coefficient transforms:value="0.0589"/>
            <transforms:coefficient transforms:value="0.0155"/>
            <transforms:coefficient transforms:value="0.356"/>
            <transforms:coefficient transforms:value="1"/>
            <transforms:coefficient transforms:value="0"/>
            <transforms:coefficient transforms:value="0.127"/>
            <transforms:coefficient transforms:value="4.73e-3"/>
        </transforms:spillover>
        <transforms:spillover>
            <transforms:coefficient transforms:value="0.641"/>
            <transforms:coefficient transforms:value="0.0101"/>
            <transforms:coefficient transforms:value="1.22e-3"/>
            <transforms:coefficient transforms:value="0"/>
            <transforms:coefficient transforms:value="7.57e-4"/>
            <transforms:coefficient transforms:value="1"/>
            <transforms:coefficient transforms:value="0.0398"/>
            <transforms:coefficient transforms:value="1.87e-3"/>
        </transforms:spillover>
        <transforms:spillover>
            <transforms:coefficient transforms:value="4.43e-3"/>
            <transforms:coefficient transforms:value="2.7e-3"/>
            <transforms:coefficient transforms:value="0.013"/>
            <transforms:coefficient transforms:value="0.0208"/>
            <transforms:coefficient transforms:value="0.071"/>
            <transforms:coefficient transforms:value="0"/>
            <transforms:coefficient transforms:value="1"/>
            <transforms:coefficient transforms:value="0.0554"/>
        </transforms:spillover>
        <transforms:spillover>
            <transforms:coefficient transforms:value="0.0139"/>
            <transforms:coefficient transforms:value="0.0101"/>
            <transforms:coefficient transforms:value="8.79e-4"/>
            <transforms:coefficient transforms:value="0.131"/>
            <transforms:coefficient transforms:value="1.98e-3"/>
            <transforms:coefficient transforms:value="2.57e-3"/>
            <transforms:coefficient transforms:value="0.0418"/>
            <transforms:coefficient transforms:value="1"/>
        </transforms:spillover>
    </transforms:spilloverMatrix>

    <transforms:transformation transforms:id="Comp_Am_Cyan-A">
        <transforms:compensation transforms:spilloverMatrixRef="a2005_O1T2pb05i_E01">
            <data-type:parameter data-type:name="Am Cyan-A"/>
        </transforms:compensation>
    </transforms:transformation>
    <transforms:transformation transforms:id="Comp_Pacific_Blue-A">
        <transforms:compensation transforms:spilloverMatrixRef="a2005_O1T2pb05i_E01">
            <data-type:parameter data-type:name="Pacific Blue-A"/>
        </transforms:compensation>
    </transforms:transformation>
    <transforms:transformation transforms:id="Comp_APC-A">
        <transforms:compensation transforms:spilloverMatrixRef="a2005_O1T2pb05i_E01">
            <data-type:parameter data-type:name="APC-A"/>
        </transforms:compensation>
    </transforms:transformation>
    <transforms:transformation transforms:id="Comp_APC-CY7-A">
        <transforms:compensation transforms:spilloverMatrixRef="a2005_O1T2pb05i_E01">
            <data-type:parameter data-type:name="APC-CY7-A"/>
        </transforms:compensation>
    </transforms:transformation>
    <transforms:transformation transforms:id="Comp_Alexa_700-A">
        <transforms:compensation transforms:spilloverMatrixRef="a2005_O1T2pb05i_E01">
            <data-type:parameter data-type:name="Alexa 700-A"/>
        </transforms:compensation>
    </transforms:transformation>
    <transforms:transformation transforms:id="Comp_FITC-A">
        <transforms:compensation transforms:spilloverMatrixRef="a2005_O1T2pb05i_E01">
            <data-type:parameter data-type:name="FITC-A"/>
        </transforms:compensation>
    </transforms:transformation>
    <transforms:transformation transforms:id="Comp_PerCP-CY5-5-A">
        <transforms:compensation transforms:spilloverMatrixRef="a2005_O1T2pb05i_E01">
            <data-type:parameter data-type:name="PerCP-CY5-5-A"/>
        </transforms:compensation>
    </transforms:transformation>
    <transforms:transformation transforms:id="Comp_PE-CY7-A">
        <transforms:compensation transforms:spilloverMatrixRef="a2005_O1T2pb05i_E01">
            <data-type:parameter data-type:name="PE-CY7-A"/>
        </transforms:compensation>
    </transforms:transformation>

</gating:Gating-ML>
