# Supplementary material for: Flow cytometry data standards
Source: BMC Res Notes. 2011 Mar 7;4:50. doi: 10.1186/1756-0500-4-50 (PMC3060130; doi:10.1186/1756-0500-4-50)
Supplement: Additional file 1 — Archival Cytometry Standard example. Archival Cytometry Standard (ACS) files are zip-compliant and can be opened with any tool that can process zip files. [file 1756-0500-4-50-S1.ZIP › gating/a2011_O1T2pb05i_B02.xml]

<?xml version="1.0" encoding="UTF-8"?>

<gating:Gating-ML xmlns:xsi="http://www.w3.org/2001/XMLSchema-instance"
    xmlns:gating="http://www.isac-net.org/std/Gating-ML/v1.5/gating"
    xmlns:transforms="http://www.isac-net.org/std/Gating-ML/v1.5/transformations"
    xmlns:data-type="http://www.isac-net.org/std/Gating-ML/v1.5/datatypes"
    xsi:schemaLocation="
        http://www.isac-net.org/std/Gating-ML/v1.5/gating http://flowcyt.sourceforge.net/gating/1.5/xsd/Gating-ML.v1.5.xsd 
        http://www.isac-net.org/std/Gating-ML/v1.5/transformations http://flowcyt.sourceforge.net/gating/1.5/xsd/Transformations.v1.5.xsd 
        http://www.isac-net.org/std/Gating-ML/v1.5/datatypes http://flowcyt.sourceforge.net/gating/1.5/xsd/DataTypes.v1.5.xsd">
    
    <gating:PolygonGate gating:id="LiveCells">
        <!-- Defined for information but not used for processing since this Gating-ML file is applied on preprocessed data, which included a live cell gate already -->
        <gating:dimension><data-type:parameter data-type:name="FSC-A" /></gating:dimension>
        <gating:dimension><data-type:parameter data-type:name="SSC-A" /></gating:dimension>
        <gating:vertex>
            <gating:coordinate data-type:value="34935" />
            <gating:coordinate data-type:value="5322" />
        </gating:vertex>
        <gating:vertex>
            <gating:coordinate data-type:value="21033" />
            <gating:coordinate data-type:value="110000" />
        </gating:vertex>
        <gating:vertex>
            <gating:coordinate data-type:value="51484" />
            <gating:coordinate data-type:value="177000" />
        </gating:vertex>
        <gating:vertex>
            <gating:coordinate data-type:value="93851" />
            <gating:coordinate data-type:value="252000" />
        </gating:vertex>
        <gating:vertex>
            <gating:coordinate data-type:value="253000" />
            <gating:coordinate data-type:value="251000" />
        </gating:vertex>
        <gating:vertex>
            <gating:coordinate data-type:value="245000" />
            <gating:coordinate data-type:value="10733" />
        </gating:vertex>
    </gating:PolygonGate>
    
    <gating:PolygonGate gating:id="Monocytes">
        <gating:dimension><data-type:parameter data-type:name="PerCP-CY5-5-A" /></gating:dimension>
        <gating:dimension><data-type:parameter data-type:name="PE-CY7-A" /></gating:dimension>
        <gating:vertex>
            <gating:coordinate data-type:value="1280" />
            <gating:coordinate data-type:value="8101" />
        </gating:vertex>
        <gating:vertex>
            <gating:coordinate data-type:value="1046" />
            <gating:coordinate data-type:value="2256" />
        </gating:vertex>
        <gating:vertex>
            <gating:coordinate data-type:value="2484" />
            <gating:coordinate data-type:value="1564" />
        </gating:vertex>
        <gating:vertex>
            <gating:coordinate data-type:value="7122" />
            <gating:coordinate data-type:value="1935" />
        </gating:vertex>
        <gating:vertex>
            <gating:coordinate data-type:value="14501" />
            <gating:coordinate data-type:value="2326" />
        </gating:vertex>
        <gating:vertex>
            <gating:coordinate data-type:value="23341" />
            <gating:coordinate data-type:value="3371" />
        </gating:vertex>
        <gating:vertex>
            <gating:coordinate data-type:value="20232" />
            <gating:coordinate data-type:value="13859" />
        </gating:vertex>
        <gating:vertex>
            <gating:coordinate data-type:value="4050" />
            <gating:coordinate data-type:value="13009" />
        </gating:vertex>
    </gating:PolygonGate>
    
    <gating:PolygonGate gating:id="Pop3">
        <gating:dimension><data-type:parameter data-type:name="PerCP-CY5-5-A" /></gating:dimension>
        <gating:dimension><data-type:parameter data-type:name="PE-CY7-A" /></gating:dimension>
        <gating:vertex>
            <gating:coordinate data-type:value="1643" />
            <gating:coordinate data-type:value="912" />
        </gating:vertex>
        <gating:vertex>
            <gating:coordinate data-type:value="1466" />
            <gating:coordinate data-type:value="316" />
        </gating:vertex>
        <gating:vertex>
            <gating:coordinate data-type:value="2991" />
            <gating:coordinate data-type:value="97.5" />
        </gating:vertex>
        <gating:vertex>
            <gating:coordinate data-type:value="5121" />
            <gating:coordinate data-type:value="52.2" />
        </gating:vertex>
        <gating:vertex>
            <gating:coordinate data-type:value="47745" />
            <gating:coordinate data-type:value="299" />
        </gating:vertex>
        <gating:vertex>
            <gating:coordinate data-type:value="68317" />
            <gating:coordinate data-type:value="541" />
        </gating:vertex>
        <gating:vertex>
            <gating:coordinate data-type:value="50080" />
            <gating:coordinate data-type:value="1472" />
        </gating:vertex>
        <gating:vertex>
            <gating:coordinate data-type:value="41373" />
            <gating:coordinate data-type:value="2188" />
        </gating:vertex>
        <gating:vertex>
            <gating:coordinate data-type:value="25675" />
            <gating:coordinate data-type:value="2978" />
        </gating:vertex>
        <gating:vertex>
            <gating:coordinate data-type:value="11168" />
            <gating:coordinate data-type:value="1995" />
        </gating:vertex>
    </gating:PolygonGate>
    
    <gating:RectangleGate gating:id="mDCs" gating:parent_id="Pop3">
        <gating:dimension gating:min="9.77" gating:max="3439">
            <data-type:parameter data-type:name="Am Cyan-A" />
        </gating:dimension>
        <gating:dimension gating:min="245" gating:max="17300">
            <data-type:parameter data-type:name="APC-A" />
        </gating:dimension>
    </gating:RectangleGate>
    
    <gating:RectangleGate gating:id="pDCs" gating:parent_id="Pop3">
        <gating:dimension gating:min="1973" gating:max="12280">
            <data-type:parameter data-type:name="Am Cyan-A" />
        </gating:dimension>
        <gating:dimension gating:min="-104" gating:max="213">
            <data-type:parameter data-type:name="APC-A" />
        </gating:dimension>
    </gating:RectangleGate>
    
    <gating:BooleanGate gating:id="DCs">
        <gating:or>
            <gating:gateReference gating:ref="mDCs" />
            <gating:gateReference gating:ref="pDCs" />
        </gating:or>
    </gating:BooleanGate>
    
    <gating:BooleanGate gating:id="BCells" gating:parent_id="Pop3">
        <gating:not><gating:gateReference gating:ref="DCs" /></gating:not>
    </gating:BooleanGate>
    
    <gating:RectangleGate gating:id="Pop1">
        <gating:dimension gating:min="2.344229e-05" gating:max="158.4893">
            <data-type:parameter data-type:name="APC-A" />
        </gating:dimension>
        <gating:dimension gating:min="7.079458e-03" gating:max="1000">
            <data-type:parameter data-type:name="PerCP-CY5-5-A" />
        </gating:dimension>
    </gating:RectangleGate>

    <gating:RectangleGate gating:id="Pop2">
        <gating:dimension gating:min="1.584893e+02" gating:max="72443.596">
            <data-type:parameter data-type:name="APC-A" />
        </gating:dimension>
        <gating:dimension gating:min="7.079458e-03" gating:max="501.1872">
            <data-type:parameter data-type:name="PerCP-CY5-5-A" />
        </gating:dimension>
    </gating:RectangleGate>
    
    <!-- Defined for information but not used for processing since this Gating-ML file is applied on preprocessed data, which included compensation already -->
    <transforms:spilloverMatrix transforms:id="a2005_O1T2pb05i_E01">
        <transforms:parameters>
            <data-type:parameter data-type:name="Am Cyan-A"/>
            <data-type:parameter data-type:name="Pacific Blue-A"/>
            <data-type:parameter data-type:name="APC-A"/>
            <data-type:parameter data-type:name="APC-CY7-A"/>
            <data-type:parameter data-type:name="Alexa 700-A"/>
            <data-type:parameter data-type:name="FITC-A"/>
            <data-type:parameter data-type:name="PerCP-CY5-5-A"/>
            <data-type:parameter data-type:name="PE-CY7-A"/>
        </transforms:parameters>
        <transforms:spillover>
            <transforms:coefficient transforms:value="1"/>
            <transforms:coefficient transforms:value="0.0426"/>
            <transforms:coefficient transforms:value="6.75e-4"/>
            <transforms:coefficient transforms:value="0"/>
            <transforms:coefficient transforms:value="0"/>
            <transforms:coefficient transforms:value="0.0445"/>
            <transforms:coefficient transforms:value="1.42e-3"/>
            <transforms:coefficient transforms:value="0"/>
        </transforms:spillover>
        <transforms:spillover>
            <transforms:coefficient transforms:value="0.475"/>
            <transforms:coefficient transforms:value="1"/>
            <transforms:coefficient transforms:value="1.07e-3"/>
            <transforms:coefficient transforms:value="0"/>
            <transforms:coefficient transforms:value="0"/>
            <transforms:coefficient transforms:value="0"/>
            <transforms:coefficient transforms:value="7.75e-4"/>
            <transforms:coefficient transforms:value="0"/>
        </transforms:spillover>
        <transforms:spillover>
            <transforms:coefficient transforms:value="0.0102"/>
            <transforms:coefficient transforms:value="8.28e-3"/>
            <transforms:coefficient transforms:value="1"/>
            <transforms:coefficient transforms:value="0.0941"/>
            <transforms:coefficient transforms:value="0.22"/>
            <transforms:coefficient transforms:value="0"/>
            <transforms:coefficient transforms:value="0.0143"/>
            <transforms:coefficient transforms:value="1.06e-3"/>
        </transforms:spillover>
        <transforms:spillover>
            <transforms:coefficient transforms:value="0.054"/>
            <transforms:coefficient transforms:value="0.0344"/>
            <transforms:coefficient transforms:value="0.0444"/>
            <transforms:coefficient transforms:value="1"/>
            <transforms:coefficient transforms:value="0.0182"/>
            <transforms:coefficient transforms:value="9.95e-4"/>
            <transforms:coefficient transforms:value="3.17e-3"/>
            <transforms:coefficient transforms:value="9.7e-3"/>
        </transforms:spillover>
        <transforms:spillover>
            <transforms:coefficient transforms:value="0.106"/>
            <transforms:coefficient transforms:value="0.0681"/>
            <transforms:coefficient transforms:value="0.0166"/>
            <transforms:coefficient transforms:value="0.57"/>
            <transforms:coefficient transforms:value="1"/>
            <transforms:coefficient transforms:value="5.3e-3"/>
            <transforms:coefficient transforms:value="0.159"/>
            <transforms:coefficient transforms:value="0.0102"/>
        </transforms:spillover>
        <transforms:spillover>
            <transforms:coefficient transforms:value="0.544"/>
            <transforms:coefficient transforms:value="0.0283"/>
            <transforms:coefficient transforms:value="2.61e-3"/>
            <transforms:coefficient transforms:value="2.29e-3"/>
            <transforms:coefficient transforms:value="1.44e-3"/>
            <transforms:coefficient transforms:value="1"/>
            <transforms:coefficient transforms:value="0.0447"/>
            <transforms:coefficient transforms:value="2.63e-3"/>
        </transforms:spillover>
        <transforms:spillover>
            <transforms:coefficient transforms:value="3.81e-3"/>
            <transforms:coefficient transforms:value="3.94e-3"/>
            <transforms:coefficient transforms:value="0.0114"/>
            <transforms:coefficient transforms:value="0.0307"/>
            <transforms:coefficient transforms:value="0.0644"/>
            <transforms:coefficient transforms:value="0"/>
            <transforms:coefficient transforms:value="1"/>
            <transforms:coefficient transforms:value="0.0614"/>
        </transforms:spillover>
        <transforms:spillover>
            <transforms:coefficient transforms:value="0.0168"/>
            <transforms:coefficient transforms:value="0.0139"/>
            <transforms:coefficient transforms:value="1.06e-3"/>
            <transforms:coefficient transforms:value="0.154"/>
            <transforms:coefficient transforms:value="1.65e-3"/>
            <transforms:coefficient transforms:value="1.49e-3"/>
            <transforms:coefficient transforms:value="0.0406"/>
            <transforms:coefficient transforms:value="1"/>
        </transforms:spillover>
    </transforms:spilloverMatrix>
     
    <transforms:transformation transforms:id="Comp_Am_Cyan-A">
        <transforms:compensation transforms:spilloverMatrixRef="a2005_O1T2pb05i_E01">
            <data-type:parameter data-type:name="Am Cyan-A"/>
        </transforms:compensation>
    </transforms:transformation>
    <transforms:transformation transforms:id="Comp_Pacific_Blue-A">
        <transforms:compensation transforms:spilloverMatrixRef="a2005_O1T2pb05i_E01">
            <data-type:parameter data-type:name="Pacific Blue-A"/>
        </transforms:compensation>
    </transforms:transformation>
    <transforms:transformation transforms:id="Comp_APC-A">
        <transforms:compensation transforms:spilloverMatrixRef="a2005_O1T2pb05i_E01">
            <data-type:parameter data-type:name="APC-A"/>
        </transforms:compensation>
    </transforms:transformation>
    <transforms:transformation transforms:id="Comp_APC-CY7-A">
        <transforms:compensation transforms:spilloverMatrixRef="a2005_O1T2pb05i_E01">
            <data-type:parameter data-type:name="APC-CY7-A"/>
        </transforms:compensation>
    </transforms:transformation>
    <transforms:transformation transforms:id="Comp_Alexa_700-A">
        <transforms:compensation transforms:spilloverMatrixRef="a2005_O1T2pb05i_E01">
            <data-type:parameter data-type:name="Alexa 700-A"/>
        </transforms:compensation>
    </transforms:transformation>
    <transforms:transformation transforms:id="Comp_FITC-A">
        <transforms:compensation transforms:spilloverMatrixRef="a2005_O1T2pb05i_E01">
            <data-type:parameter data-type:name="FITC-A"/>
        </transforms:compensation>
    </transforms:transformation>
    <transforms:transformation transforms:id="Comp_PerCP-CY5-5-A">
        <transforms:compensation transforms:spilloverMatrixRef="a2005_O1T2pb05i_E01">
            <data-type:parameter data-type:name="PerCP-CY5-5-A"/>
        </transforms:compensation>
    </transforms:transformation>
    <transforms:transformation transforms:id="Comp_PE-CY7-A">
        <transforms:compensation transforms:spilloverMatrixRef="a2005_O1T2pb05i_E01">
            <data-type:parameter data-type:name="PE-CY7-A"/>
        </transforms:compensation>
    </transforms:transformation>

</gating:Gating-ML>
