# Supplementary material for: Flow cytometry data standards
Source: BMC Res Notes. 2011 Mar 7;4:50. doi: 10.1186/1756-0500-4-50 (PMC3060130; doi:10.1186/1756-0500-4-50)
Supplement: Additional file 1 — Archival Cytometry Standard example. Archival Cytometry Standard (ACS) files are zip-compliant and can be opened with any tool that can process zip files. [file 1756-0500-4-50-S1.ZIP › results/a2011_O1T2pb05i_B02.csv]

Monocytes	DCs	BCells	Pop1	Pop2
0	0	0	1	0
0	0	0	1	0
0	0	0	1	0
0	0	0	1	0
0	0	0	0	0
0	0	0	1	0
0	0	1	0	0
0	0	0	1	0
0	0	0	1	0
0	0	0	1	0
0	0	1	0	0
0	0	0	1	0
0	0	0	0	0
0	0	1	0	0
0	0	1	0	0
0	0	0	0	0
0	0	0	0	1
1	0	0	0	0
0	0	0	1	0
0	0	0	0	0
0	0	1	0	0
0	0	0	1	0
0	0	1	0	0
0	0	0	1	0
0	0	0	0	0
0	0	0	1	0
0	0	0	1	0
0	0	0	1	0
0	0	0	0	1
0	0	1	0	0
1	0	0	0	0
1	0	0	0	0
0	1	0	1	0
0	0	0	0	0
0	0	0	1	0
0	0	1	0	0
0	1	0	0	0
0	0	0	1	0
0	0	0	0	0
0	0	0	0	0
0	0	0	1	0
0	0	0	1	0
1	0	0	0	0
0	0	1	0	0
0	0	0	0	1
0	0	1	0	0
0	0	1	0	0
1	0	0	0	0
0	0	0	1	0
0	0	0	1	0
0	0	1	0	0
1	0	0	0	0
0	0	1	0	0
0	0	0	0	1
0	0	1	0	0
0	0	0	1	0
0	0	0	1	0
0	0	0	1	0
0	0	1	0	0
1	0	0	0	0
1	0	0	0	0
0	0	0	0	0
0	0	0	1	0
0	0	1	0	0
1	0	0	0	0
0	0	0	1	0
0	0	0	0	0
1	0	0	0	0
0	0	0	1	0
0	0	0	1	0
0	0	0	0	0
0	0	0	1	0
0	0	0	1	0
0	0	0	0	1
0	0	0	1	0
0	0	0	1	0
0	0	0	1	1
0	0	1	0	0
0	0	0	1	0
1	0	0	0	0
0	0	0	1	0
0	0	0	1	0
0	0	0	1	0
0	0	1	0	0
0	0	0	0	1
0	0	0	0	0
1	0	0	0	0
0	0	0	1	0
1	0	0	0	0
0	0	0	1	0
1	0	0	0	0
1	0	0	0	0
1	0	0	0	0
0	0	0	0	0
0	0	0	0	1
0	0	0	1	0
0	0	1	0	0
0	0	1	0	0
0	0	0	0	1
0	1	0	0	0
0	0	1	0	0
0	0	0	0	1
0	0	0	1	0
0	0	0	1	0
0	0	0	0	0
0	0	0	1	0
0	0	0	0	1
0	0	0	1	0
0	0	1	0	0
0	0	0	1	0
0	0	0	1	0
0	0	0	1	0
0	0	0	1	0
0	0	0	1	0
1	0	0	0	0
0	0	0	1	0
0	0	0	0	0
0	0	0	1	0
0	0	0	1	0
1	0	0	0	0
0	0	0	1	0
0	0	0	1	0
1	0	0	0	0
0	0	0	1	0
0	0	0	1	0
0	0	1	0	0
0	0	0	1	0
0	0	0	1	0
0	0	0	1	0
1	0	0	0	0
0	0	0	1	0
0	0	0	1	0
0	0	0	1	0
0	0	1	0	0
0	0	0	1	0
0	0	0	1	0
0	0	0	1	0
1	0	0	0	0
0	0	0	0	1
0	0	0	1	0
0	0	1	0	0
0	1	0	0	0
0	0	0	1	0
0	0	0	1	0
0	0	0	0	1
0	0	0	1	0
0	0	0	1	0
0	0	0	0	0
0	0	0	1	0
0	0	0	0	1
0	0	0	1	0
0	0	0	0	1
0	0	1	0	0
0	0	0	0	0
1	0	0	0	0
0	0	0	1	0
0	0	0	1	0
0	0	0	1	0
0	0	0	1	0
1	0	0	0	0
1	0	0	0	0
1	0	0	0	0
0	0	0	1	0
0	0	0	1	0
0	0	0	1	0
0	0	0	0	1
1	0	0	0	0
0	0	0	1	0
1	0	0	0	0
0	0	0	1	0
1	0	0	0	0
0	0	1	0	0
0	0	0	1	0
0	0	0	0	0
0	0	0	1	0
0	0	1	0	0
0	0	0	1	0
0	0	0	1	0
0	0	1	0	0
0	0	0	1	0
0	0	1	0	0
0	0	0	1	0
0	0	1	0	0
0	0	0	0	1
0	0	0	1	0
0	0	0	1	0
0	0	0	1	0
0	0	0	1	0
0	0	0	1	0
0	0	0	1	0
0	0	0	1	0
0	0	0	0	1
0	0	0	1	0
0	0	0	1	0
1	0	0	0	0
0	1	0	0	0
0	1	0	0	0
1	0	0	0	0
0	0	0	1	0
0	0	0	1	0
0	0	0	1	0
0	0	0	1	0
0	0	0	1	0
0	0	0	0	1
0	0	0	0	0
1	0	0	0	0
1	0	0	0	0
1	0	0	0	0
0	0	0	0	0
1	0	0	0	0
0	0	0	1	0
1	0	0	0	0
0	0	0	1	0
0	0	1	0	0
0	0	0	1	0
0	0	0	1	0
0	0	0	1	0
0	0	0	0	0
1	0	0	0	0
0	0	0	1	0
0	0	1	0	0
0	0	0	1	0
0	0	0	1	0
0	0	0	1	0
0	0	1	0	0
0	0	0	1	0
0	0	0	1	0
0	0	0	1	0
0	0	1	0	0
0	0	0	1	0
0	0	1	0	0
0	0	0	0	0
1	0	0	0	0
0	0	1	0	0
0	0	0	1	0
1	0	0	0	0
1	0	0	0	0
0	0	1	0	0
0	0	1	0	0
0	0	0	1	0
0	0	1	0	0
0	0	0	0	0
0	0	0	0	0
0	0	0	0	0
0	0	0	1	0
0	0	0	1	0
0	0	1	0	0
1	0	0	0	0
0	0	0	1	0
0	0	0	0	1
0	0	1	0	0
0	0	0	1	0
0	0	0	1	0
0	0	0	1	0
0	0	0	1	0
0	0	0	0	1
0	0	0	1	0
0	0	0	1	0
0	0	1	0	0
1	0	0	0	0
0	0	0	0	1
0	0	0	1	0
0	0	1	0	0
0	0	0	1	0
0	0	0	0	0
1	0	0	0	0
0	0	1	0	0
0	0	0	1	0
0	0	0	0	0
0	0	0	1	0
0	0	0	1	0
0	0	0	1	0
0	0	1	0	0
0	0	1	0	0
1	0	0	0	0
0	0	0	1	0
0	0	1	0	0
0	0	0	1	0
1	0	0	0	0
1	0	0	0	0
0	0	0	1	0
0	0	0	1	0
0	0	0	1	0
0	0	0	0	0
0	0	0	0	0
0	0	0	1	0
0	0	1	0	0
0	0	1	0	0
0	0	0	1	0
0	0	0	1	0
0	0	1	0	0
0	0	1	0	0
0	0	0	1	0
0	1	0	0	0
0	0	1	0	0
0	0	1	0	0
0	0	0	0	1
0	0	0	1	0
0	0	0	0	1
0	0	0	0	1
0	0	1	0	0
1	0	0	0	0
0	0	0	1	0
0	0	1	0	0
0	0	0	1	0
0	0	0	1	0
0	0	0	0	0
0	0	1	0	0
0	0	1	0	0
0	0	0	1	0
0	0	0	1	0
0	0	0	1	0
0	0	0	1	0
0	0	1	0	0
0	0	0	1	0
0	0	0	1	0
0	0	0	0	1
0	0	0	1	0
0	0	0	1	0
0	0	0	1	0
0	0	0	1	0
0	0	0	0	0
0	0	0	1	0
0	0	0	0	0
0	0	0	1	0
0	0	0	1	0
0	0	0	1	0
1	0	0	0	0
0	0	0	1	0
0	0	0	1	0
0	0	0	1	0
0	0	0	1	0
0	0	0	1	0
0	0	1	0	0
0	0	1	0	0
0	0	0	1	0
0	0	1	0	0
1	0	0	0	0
0	0	1	0	0
0	0	0	1	0
0	0	0	1	0
0	0	0	0	1
0	0	0	0	0
0	0	0	1	0
0	0	0	1	0
0	0	1	0	0
1	0	0	0	0
0	0	0	0	1
0	0	0	1	0
1	0	0	0	0
0	0	0	1	0
0	0	0	1	0
0	0	0	1	0
0	0	0	1	0
0	1	0	0	0
0	0	1	0	0
0	0	0	1	0
1	0	0	0	0
0	0	0	1	0
0	0	0	1	0
0	0	0	1	0
0	0	0	1	0
1	0	0	0	0
0	0	0	0	1
0	0	0	1	0
0	0	0	1	0
0	0	0	1	0
0	0	0	1	0
0	0	0	0	0
0	0	0	1	0
0	0	0	1	0
0	0	0	0	1
0	0	0	1	0
0	0	0	1	0
0	0	0	1	0
0	0	0	1	0
0	0	1	0	0
0	0	0	1	0
0	0	0	1	0
0	0	0	0	0
0	0	1	0	0
0	0	1	0	0
0	0	0	1	0
0	0	0	1	0
0	0	1	0	0
0	0	0	0	0
0	0	0	0	0
0	0	0	1	0
0	0	1	0	0
0	0	0	1	0
0	0	0	1	0
1	0	0	0	0
0	0	1	0	0
0	0	0	0	1
0	0	0	1	0
0	0	0	0	0
0	0	1	0	0
0	0	0	1	0
0	0	1	0	0
0	0	0	1	0
1	0	0	0	0
0	0	1	0	0
0	0	0	0	0
0	0	0	1	0
1	0	0	0	0
1	0	0	0	0
0	0	0	1	0
0	0	0	1	0
1	0	0	0	0
0	0	0	1	0
0	0	1	0	0
0	0	0	1	0
0	0	0	1	0
1	0	0	0	0
0	0	1	0	0
0	0	0	0	0
0	0	0	1	0
0	0	0	1	0
0	0	1	0	0
0	0	1	0	0
0	0	1	0	0
0	0	0	1	0
1	0	0	0	0
0	0	0	1	0
0	0	1	0	0
0	0	0	1	0
0	0	0	0	0
0	0	1	0	0
1	0	0	0	0
0	0	0	1	0
0	0	0	1	0
0	0	1	0	0
1	0	0	0	0
0	0	0	0	0
0	0	0	1	0
0	0	1	0	0
0	0	0	1	0
0	0	0	0	0
0	0	0	0	0
0	0	0	0	0
1	0	0	0	0
1	0	0	0	0
0	0	1	0	0
0	0	0	1	0
0	0	1	0	0
1	0	0	0	0
0	0	0	1	0
0	0	0	1	0
0	0	0	1	0
0	0	0	1	0
0	0	0	0	0
0	0	0	1	0
0	1	0	0	0
0	0	0	1	0
0	0	0	1	0
0	0	0	1	0
0	0	0	1	0
0	0	0	1	0
0	0	0	1	0
0	0	0	0	0
0	0	0	1	0
0	0	1	0	0
1	0	0	0	0
0	0	0	1	0
1	0	0	0	0
0	0	0	0	0
0	0	1	0	0
0	0	0	1	0
0	0	0	1	0
0	0	0	0	0
0	0	0	0	0
0	0	0	0	0
0	0	0	1	0
0	0	0	1	0
0	0	0	0	0
1	0	0	0	0
0	0	1	0	0
0	0	0	1	0
0	0	1	0	0
0	0	1	0	0
1	0	0	0	0
1	0	0	0	0
0	0	0	1	0
0	0	0	1	0
0	0	0	1	0
0	0	0	1	0
0	0	0	1	0
0	0	0	1	0
0	0	1	0	0
0	0	0	1	0
0	0	0	1	0
0	0	0	1	0
0	0	1	0	0
0	0	0	1	0
1	0	0	0	0
0	0	0	0	1
0	0	1	0	0
0	0	0	1	0
0	0	0	0	0
0	0	0	0	1
0	0	1	0	0
0	0	1	0	0
0	0	1	0	0
0	0	0	0	0
0	0	0	1	0
1	0	0	0	0
0	0	1	0	0
0	0	0	0	1
0	0	0	0	0
0	0	1	0	0
1	0	0	0	0
0	0	1	0	0
1	0	0	0	0
0	0	1	0	0
1	0	0	0	0
1	0	0	0	0
0	0	1	0	0
0	0	0	1	0
1	0	0	0	0
0	0	1	0	0
0	0	1	0	0
0	0	1	0	0
0	0	1	0	0
0	0	0	0	1
1	0	0	0	0
1	0	0	0	0
0	0	1	0	0
0	0	0	0	0
0	0	0	0	1
0	0	0	1	0
0	0	1	0	0
0	0	0	0	1
0	0	0	1	0
0	0	0	1	0
0	0	0	0	0
0	0	0	1	0
1	0	0	0	0
0	0	0	1	0
1	0	0	0	0
0	0	0	0	0
0	0	0	0	0
0	0	1	0	0
0	0	1	0	0
0	0	0	1	0
0	0	0	1	0
0	0	0	1	0
0	0	0	1	0
0	0	0	1	0
0	0	1	0	0
0	0	0	1	0
1	0	0	0	0
1	0	0	0	0
0	0	0	1	0
0	0	0	1	0
0	0	1	0	0
1	0	0	0	0
1	0	0	0	0
0	0	0	1	0
0	0	0	1	0
0	0	0	0	0
0	0	0	1	0
0	0	0	1	0
1	0	0	0	0
0	0	0	1	0
0	0	0	1	0
1	0	0	0	0
0	0	0	1	0
0	0	0	0	1
0	0	0	1	0
0	0	0	1	0
0	0	0	0	1
0	0	0	1	0
0	0	1	0	0
0	0	0	0	1
0	0	0	1	0
0	0	0	0	0
0	0	0	0	1
1	0	0	0	0
0	0	0	1	0
0	0	0	0	1
1	0	0	0	0
0	0	1	0	0
0	0	0	0	0
0	0	0	0	1
0	0	0	1	0
0	0	1	0	0
0	0	0	0	0
1	0	0	0	0
0	0	0	1	0
0	0	0	0	1
0	0	1	0	0
0	1	0	0	0
1	0	0	0	0
1	0	0	0	0
0	0	0	1	0
0	0	0	0	0
1	0	0	0	0
0	0	0	0	0
1	0	0	0	0
0	0	0	1	0
0	0	0	1	0
0	0	0	1	0
0	0	0	1	0
0	0	0	1	0
1	0	0	0	0
0	0	0	1	0
0	0	1	0	0
0	0	0	1	0
0	0	0	1	0
0	0	0	1	0
0	0	0	0	1
0	0	0	0	0
0	0	1	0	0
0	0	0	1	0
1	0	0	0	0
0	0	0	1	0
0	0	1	0	0
0	0	0	1	0
0	0	0	0	0
0	0	1	0	0
1	0	0	0	0
0	0	0	0	1
0	0	0	0	0
0	0	1	0	0
0	0	0	0	1
0	0	0	0	0
0	0	0	1	0
1	0	0	0	0
0	0	0	1	0
1	0	0	0	0
0	0	0	1	0
0	0	0	1	0
0	0	0	0	1
0	0	1	0	0
0	0	0	1	0
1	0	0	0	0
0	0	0	0	1
0	0	0	1	1
0	0	0	1	0
0	0	0	0	1
0	0	1	0	0
0	0	0	0	0
0	0	0	1	0
0	0	0	0	0
0	0	0	1	0
0	0	0	0	1
0	0	0	1	0
0	0	0	1	0
0	0	0	0	0
0	0	0	0	1
1	0	0	0	0
0	0	1	0	0
0	0	1	0	0
0	0	0	1	0
1	0	0	0	0
0	0	0	1	0
0	0	0	1	0
0	0	0	1	0
1	0	0	0	0
0	0	0	1	0
0	0	0	0	0
1	0	0	0	0
0	1	0	0	0
0	0	0	0	0
0	0	0	1	0
0	0	0	1	0
1	0	0	0	0
0	0	1	0	0
0	0	0	1	0
1	0	0	0	0
0	0	0	0	0
0	0	0	0	0
0	0	0	1	0
0	0	0	1	0
0	0	0	1	0
0	0	1	0	0
0	0	1	0	0
0	0	1	0	0
0	0	0	0	0
0	0	0	1	0
0	0	0	0	1
0	0	0	0	0
0	0	0	1	0
0	0	0	0	0
0	0	0	1	0
0	0	0	1	0
1	0	0	0	0
0	0	0	1	0
0	0	0	1	0
0	0	0	1	0
0	0	0	1	0
0	0	0	0	1
0	0	0	1	0
0	0	0	0	0
0	0	0	0	1
1	0	0	0	0
0	0	0	1	0
0	0	0	1	0
0	0	0	1	0
0	0	1	0	0
0	0	0	1	0
0	0	1	0	0
0	0	1	0	0
0	0	1	0	0
0	0	0	1	0
1	0	0	0	0
0	0	1	0	0
0	0	0	1	0
0	0	0	1	0
0	0	1	0	0
0	0	0	1	0
0	0	0	1	0
0	0	0	1	0
0	1	0	0	0
0	0	0	0	1
0	0	0	1	0
0	0	0	1	0
0	0	0	0	0
1	0	0	0	0
0	0	0	1	0
0	0	1	0	0
0	0	0	1	0
0	0	1	0	0
0	0	0	1	0
0	0	0	1	0
0	0	0	1	0
0	0	0	0	1
0	0	1	0	0
1	0	0	0	0
0	0	0	1	0
0	0	0	1	0
0	0	0	1	0
0	0	0	1	0
0	0	0	1	0
0	0	0	0	0
0	0	0	1	0
0	0	0	1	0
0	0	1	0	0
0	0	0	1	0
1	0	0	0	0
0	0	0	1	0
0	0	0	0	1
0	0	0	1	0
1	0	0	0	0
0	0	0	1	0
0	0	0	1	0
0	0	0	1	0
0	0	0	0	0
0	0	0	1	0
0	0	0	1	0
0	0	1	0	0
0	0	0	1	0
0	0	0	1	0
0	0	1	0	0
0	0	0	1	0
0	0	0	0	0
0	0	0	1	0
0	0	0	1	0
0	0	1	0	0
0	0	1	0	0
0	0	0	1	0
0	0	1	0	0
0	0	0	1	0
0	0	0	1	0
0	0	0	1	0
0	0	1	0	0
0	0	1	0	0
0	0	0	1	0
0	0	0	1	0
1	0	0	0	0
0	0	0	0	1
0	0	0	0	1
0	0	0	1	0
0	0	0	1	0
0	0	0	1	0
0	0	0	1	0
0	0	0	1	0
0	0	0	0	1
0	0	0	1	0
0	0	0	1	0
0	0	0	1	0
0	0	0	1	0
0	0	0	1	0
0	0	0	0	1
0	0	0	1	0
0	1	0	0	0
1	0	0	0	0
0	0	0	0	0
0	0	0	1	0
1	0	0	0	0
0	0	1	0	0
0	0	0	1	0
0	0	1	0	0
0	0	1	0	0
0	0	0	0	0
0	0	0	0	1
0	0	0	1	0
0	0	0	0	0
0	0	1	0	0
0	0	0	1	0
1	0	0	0	0
1	0	0	0	0
0	0	0	1	0
1	0	0	0	0
0	0	0	1	0
0	0	0	1	0
0	0	0	1	0
0	0	0	1	0
1	0	0	0	0
0	0	0	1	0
0	0	0	1	0
0	0	1	0	0
0	0	0	1	0
0	0	0	1	0
0	0	0	1	0
0	0	0	1	0
0	0	0	0	0
0	0	0	1	0
0	0	0	0	1
0	0	1	0	0
0	0	0	1	0
0	0	0	1	0
0	0	0	0	0
0	0	0	0	0
0	0	0	1	0
0	0	0	1	0
1	0	0	0	0
0	0	0	0	0
0	0	1	0	0
1	0	0	0	0
1	0	0	0	0
0	0	0	1	0
0	0	0	1	0
0	0	0	1	0
0	0	0	1	0
0	0	0	1	0
0	0	1	0	0
0	0	1	0	0
0	0	0	0	0
1	0	0	0	0
0	0	0	1	0
0	0	0	1	0
1	0	0	0	0
0	0	0	1	0
0	0	1	0	0
0	0	0	0	1
0	0	0	1	0
0	0	0	0	1
1	0	0	0	0
0	0	0	1	0
0	0	1	0	0
1	0	0	0	0
0	0	0	1	0
0	0	0	1	0
0	0	0	1	0
0	0	0	1	0
0	0	0	0	0
0	0	1	0	0
1	0	0	0	0
0	1	0	0	0
0	0	0	1	0
0	0	1	0	0
0	0	0	1	0
0	0	0	1	0
0	0	0	1	0
0	0	0	1	0
0	0	1	0	0
0	0	0	1	0
0	0	0	0	0
0	0	1	0	0
0	0	0	1	0
0	0	0	1	0
0	0	0	1	0
0	0	0	1	0
1	0	0	0	0
0	0	0	0	0
0	0	0	0	1
1	0	0	0	0
1	0	0	0	0
0	0	1	0	0
0	0	0	1	0
0	0	0	1	0
0	0	0	0	0
0	0	1	0	0
1	0	0	0	0
1	0	0	0	0
1	0	0	0	0
0	0	0	1	0
0	0	1	0	0
0	0	0	1	0
0	0	0	0	1
0	0	0	1	0
0	0	0	1	0
0	0	0	1	0
0	0	0	1	0
0	0	0	0	1
0	0	0	1	0
0	0	0	0	0
0	0	1	0	0
0	0	0	0	1
1	0	0	0	0
1	0	0	0	0
0	0	0	0	0
0	0	0	0	0
0	0	0	1	0
0	0	1	0	0
0	0	0	1	0
0	0	0	1	0
1	0	0	0	0
0	0	0	1	0
0	0	0	1	0
0	0	0	1	0
0	0	1	0	0
1	0	0	0	0
0	0	0	1	0
0	0	1	0	0
0	0	0	1	0
0	0	1	0	0
0	0	0	0	1
1	0	0	0	0
0	0	0	0	0
0	0	0	0	1
0	0	0	1	0
0	0	1	0	0
0	0	0	0	0
0	0	0	0	0
0	0	0	0	1
0	0	1	0	0
0	0	0	1	0
0	0	0	1	0
0	0	1	0	0
0	0	0	1	0
1	0	0	0	0
1	0	0	0	0
0	0	0	1	0
0	0	0	1	0
0	0	0	1	0
0	0	0	1	0
0	0	0	1	0
0	0	0	1	0
0	0	0	1	0
0	0	0	1	0
0	0	0	1	0
1	0	0	0	0
0	0	0	1	0
0	0	0	0	0
1	0	0	0	0
0	0	1	0	0
0	0	1	0	0
0	0	1	0	0
0	0	0	1	0
0	0	0	0	0
0	0	0	1	0
0	0	0	0	1
1	0	0	0	0
0	0	0	1	0
0	0	0	0	0
1	0	0	0	0
0	0	1	0	0
1	0	0	0	0
0	0	0	0	0
0	0	1	0	0
0	0	0	0	0
0	0	0	1	0
0	0	0	0	0
0	0	0	0	0
0	0	0	1	0
1	0	0	0	0
0	0	0	1	0
0	0	0	1	0
0	0	0	1	0
0	0	0	1	0
0	0	0	1	0
0	0	0	1	0
0	0	1	0	0
1	0	0	0	0
0	0	0	0	1
0	0	1	0	0
0	0	1	0	0
1	0	0	0	0
1	0	0	0	0
0	0	0	0	1
0	0	1	0	0
1	0	0	0	0
1	0	0	0	0
0	0	0	1	0
0	0	0	1	0
0	0	0	1	0
0	0	0	0	0
1	0	0	0	0
0	1	0	0	0
0	0	0	1	0
1	0	0	0	0
0	0	0	1	0
0	0	0	0	1
0	0	0	1	0
0	0	0	0	0
1	0	0	0	0
0	0	0	1	0
1	0	0	0	0
0	0	1	0	0
0	0	0	1	0
0	0	0	0	1
0	0	0	1	0
0	0	0	0	0
0	0	0	1	0
1	0	0	0	0
0	0	0	1	0
1	0	0	0	0
0	0	0	0	0
0	0	0	1	0
0	0	0	1	0
1	0	0	0	0
1	0	0	0	0
0	0	1	0	0
0	0	0	1	0
0	0	0	1	0
0	0	0	1	1
0	0	0	1	0
0	0	0	1	0
0	0	0	1	0
0	0	0	1	0
0	0	0	0	0
0	0	0	0	0
0	0	0	1	0
0	0	0	0	0
0	0	0	1	0
0	0	0	1	0
0	0	0	1	0
0	0	1	0	0
0	0	0	0	0
1	0	0	0	0
0	0	0	1	0
0	0	0	1	0
0	0	0	1	0
0	0	0	0	0
0	0	1	0	0
0	0	0	0	0
0	0	0	1	0
0	0	0	1	0
0	0	1	0	0
0	0	1	0	0
0	0	0	1	0
0	0	0	0	0
1	0	0	0	0
0	0	1	0	0
0	0	1	0	0
0	0	0	1	0
1	0	0	0	0
0	0	1	0	0
1	0	0	0	0
0	0	0	1	0
1	0	0	0	0
0	0	0	1	0
0	0	1	0	0
0	0	0	0	0
0	0	0	1	0
0	0	0	1	0
0	0	1	0	0
0	0	0	1	0
0	0	0	1	0
1	0	0	0	0
0	0	0	1	0
1	0	0	0	0
1	0	0	0	0
0	0	0	1	0
0	0	0	0	0
0	0	1	0	0
0	0	0	0	0
0	0	1	0	0
1	0	0	0	0
0	0	0	1	0
0	0	0	0	1
1	0	0	0	0
1	0	0	0	0
0	0	0	1	0
0	0	0	1	0
1	0	0	0	0
1	0	0	0	0
1	0	0	0	0
0	0	0	1	0
0	0	0	1	0
0	0	0	0	0
0	0	1	0	0
0	0	1	0	0
0	0	0	1	0
0	0	1	0	0
0	0	0	1	0
0	0	0	0	0
0	0	0	1	0
0	0	1	0	0
0	0	0	1	0
0	0	0	1	0
0	0	0	1	0
0	0	0	1	0
0	0	1	0	0
1	0	0	0	0
0	0	0	1	0
1	0	0	0	0
0	0	0	1	0
1	0	0	0	0
0	0	0	0	1
0	0	0	1	0
0	0	0	1	0
0	0	0	1	0
1	0	0	0	0
1	0	0	0	0
0	0	0	1	0
0	0	1	0	0
0	0	0	0	1
0	0	0	0	1
0	0	1	0	0
0	0	0	1	0
0	0	0	1	0
0	0	0	1	0
0	0	0	1	0
0	0	0	1	0
0	0	0	0	1
1	0	0	0	0
0	0	0	1	0
0	0	0	0	0
0	0	0	1	0
0	0	0	1	0
0	0	1	0	0
0	0	0	0	0
0	0	0	1	0
0	0	1	0	0
0	0	0	0	0
0	0	1	0	0
0	0	0	0	1
0	0	0	1	0
0	0	0	1	0
0	0	0	0	1
0	0	0	1	0
1	0	0	0	0
0	0	0	1	0
1	0	0	0	0
0	0	0	1	0
0	0	0	0	0
1	0	0	0	0
1	0	0	0	0
0	0	1	0	0
0	0	0	1	0
0	0	0	1	0
1	0	0	0	0
0	0	0	1	0
1	0	0	0	0
0	0	0	1	0
0	0	0	0	1
1	0	0	0	0
1	0	0	0	0
1	0	0	0	0
0	0	0	0	1
0	0	0	1	0
0	0	0	1	0
0	0	1	0	0
0	0	0	1	0
0	0	1	0	0
0	0	0	1	0
0	0	0	1	0
0	0	1	0	0
1	0	0	0	0
0	0	0	1	0
0	0	0	1	0
0	0	0	1	0
0	0	1	0	0
0	0	0	1	0
1	0	0	0	0
0	0	1	0	0
1	0	0	0	0
0	0	0	1	0
0	0	0	1	0
0	0	0	0	1
0	0	0	1	0
0	0	0	1	0
0	0	0	0	0
0	0	0	1	0
0	0	1	0	0
0	0	0	0	1
0	0	0	1	0
0	0	0	1	0
0	0	1	0	0
0	0	0	1	0
0	0	0	1	0
0	0	0	0	0
0	1	0	0	0
1	0	0	0	0
1	0	0	0	0
0	0	0	1	0
0	0	0	0	1
0	0	0	1	0
1	0	0	0	0
0	0	0	1	0
0	0	0	1	0
0	0	0	0	0
0	0	1	0	0
0	0	1	0	0
1	0	0	0	0
0	0	0	1	0
0	0	0	1	0
0	0	0	1	0
0	0	1	0	0
0	0	1	0	0
1	0	0	0	0
0	0	0	1	0
0	1	0	0	0
0	0	0	1	0
0	0	0	1	0
0	0	0	1	0
0	0	1	0	0
0	0	0	0	0
0	0	0	1	0
0	0	0	1	0
0	0	0	0	1
0	0	0	1	0
0	0	0	1	0
0	0	0	1	0
0	0	0	1	0
0	0	1	0	0
0	0	0	1	0
0	0	1	0	0
0	0	0	1	0
1	0	0	0	0
0	0	0	1	0
0	0	0	0	1
0	0	0	1	0
0	0	0	1	0
0	0	1	0	0
0	0	1	0	0
1	0	0	0	0
0	0	0	0	0
0	0	0	1	0
0	0	0	1	0
0	0	1	0	0
0	0	0	1	0
0	0	0	1	0
0	0	0	1	0
0	0	0	1	0
0	0	0	1	0
0	0	0	1	0
1	0	0	0	0
0	0	0	1	0
0	0	0	1	0
0	0	0	0	0
0	0	1	0	0
0	0	0	1	0
1	0	0	0	0
0	0	0	0	0
0	0	0	1	0
0	0	0	1	0
0	0	0	1	0
0	0	0	1	0
0	0	0	1	0
0	0	1	0	0
0	0	0	0	0
0	0	0	1	1
0	0	1	0	0
0	0	1	0	0
1	0	0	0	0
0	0	0	1	0
1	0	0	0	0
0	0	0	0	0
0	0	0	0	1
1	0	0	0	0
0	0	0	0	1
1	0	0	0	0
0	0	0	0	0
1	0	0	0	0
0	0	0	1	0
0	0	0	1	0
0	0	1	0	0
0	1	0	0	0
0	0	0	0	1
0	0	0	1	0
1	0	0	0	0
1	0	0	0	0
1	0	0	0	0
0	0	1	0	0
0	0	0	1	0
0	0	1	0	0
1	0	0	0	0
0	0	0	1	0
0	0	0	0	0
1	0	0	0	0
1	0	0	0	0
0	0	0	0	0
1	0	0	0	0
0	0	1	0	0
0	0	0	0	1
0	0	0	0	1
1	0	0	0	0
0	0	0	1	0
0	0	0	0	1
0	0	0	1	0
1	0	0	0	0
1	0	0	0	0
1	0	0	0	0
0	0	0	1	0
0	0	0	0	0
0	0	0	1	0
0	0	0	1	0
0	0	0	1	0
0	0	1	0	0
0	0	0	1	0
0	0	0	1	0
1	0	0	0	0
0	0	0	0	1
0	0	0	1	0
0	0	0	1	0
1	0	0	0	0
0	0	1	0	0
0	0	1	0	0
0	0	0	1	0
0	0	0	1	0
0	0	0	1	0
0	0	0	1	0
0	0	0	0	0
0	0	0	1	0
0	0	1	0	0
0	0	0	0	0
0	0	0	1	0
0	0	0	1	0
0	0	0	0	1
0	0	0	1	0
0	1	0	0	0
0	0	0	1	0
1	0	0	0	0
0	0	0	1	0
0	0	0	1	0
1	0	0	0	0
0	0	0	1	0
1	0	0	0	0
1	0	0	0	0
0	0	0	0	0
0	0	0	1	0
0	0	0	1	0
0	0	1	0	0
1	0	0	0	0
0	1	0	0	0
0	0	0	0	0
1	0	0	0	0
0	0	0	1	0
1	0	0	0	0
0	0	1	0	0
1	0	0	0	0
0	0	0	0	1
0	0	1	0	0
0	0	0	0	1
0	0	1	0	0
0	0	1	0	0
0	0	1	0	0
0	0	1	0	0
0	0	0	1	0
0	0	0	1	0
1	0	0	0	0
0	0	0	0	1
0	0	0	1	0
0	0	0	0	1
0	0	0	1	0
0	0	1	0	0
1	0	0	0	0
0	0	1	0	0
1	0	0	0	0
0	0	0	1	0
0	0	0	1	0
1	0	0	0	0
0	0	0	1	0
0	0	0	1	0
0	0	0	1	0
0	0	0	0	1
1	0	0	0	0
1	0	0	0	0
0	0	0	1	0
0	0	0	1	0
0	0	0	1	0
0	0	0	1	0
1	0	0	0	0
0	0	0	1	0
0	0	0	1	0
1	0	0	0	0
0	0	0	0	0
0	0	0	1	0
0	0	0	1	0
0	0	1	0	0
1	0	0	0	0
1	0	0	0	0
0	0	0	0	1
0	0	0	0	1
0	0	0	1	0
0	0	0	1	0
0	0	0	1	0
0	0	0	1	0
0	0	0	1	0
0	0	0	1	0
0	0	0	1	0
0	0	0	1	0
0	0	0	1	0
0	0	0	1	0
0	0	1	0	0
1	0	0	0	0
0	0	0	1	0
1	0	0	0	0
0	0	1	0	0
0	0	0	1	0
1	0	0	0	0
0	0	0	0	0
1	0	0	0	0
0	0	0	1	0
0	0	0	1	0
0	0	0	0	0
0	0	0	1	0
0	0	1	0	0
0	0	0	1	0
0	0	0	0	0
0	0	1	0	0
0	0	0	1	0
0	0	0	1	0
0	0	1	0	0
1	0	0	0	0
1	0	0	0	0
0	0	0	1	0
0	0	1	0	0
0	0	0	1	0
0	0	0	1	0
0	0	0	1	0
1	0	0	0	0
0	0	1	0	0
1	0	0	0	0
0	0	0	1	0
0	0	0	0	0
0	0	0	1	0
0	0	0	1	0
0	0	0	0	1
0	0	1	0	0
0	0	1	0	0
0	0	0	1	0
0	0	0	0	1
0	0	0	0	1
0	0	0	1	0
0	0	1	0	0
1	0	0	0	0
0	0	0	1	0
1	0	0	0	0
0	0	0	0	1
0	0	0	1	0
0	0	0	0	0
0	0	0	1	0
0	0	1	0	0
1	0	0	0	0
0	0	0	1	0
0	0	0	1	0
1	0	0	0	0
0	0	0	1	0
0	0	1	0	0
0	0	0	1	0
0	0	0	1	0
0	0	0	1	0
0	0	0	1	0
1	0	0	0	0
1	0	0	0	0
0	0	1	0	0
0	0	0	1	0
0	0	0	1	0
0	0	1	0	0
0	0	1	0	0
0	0	0	1	0
0	0	0	1	0
1	0	0	0	0
0	0	1	0	0
0	0	0	1	0
0	0	0	1	0
0	0	0	1	0
0	0	0	1	0
0	0	0	1	0
0	0	0	1	0
0	0	0	1	0
1	0	0	0	0
0	0	0	1	0
0	0	0	0	1
0	0	0	1	1
0	0	0	1	0
0	0	0	1	0
0	0	0	1	0
1	0	0	0	0
0	0	1	0	0
0	0	0	1	0
0	0	0	1	0
0	1	0	0	0
1	0	0	0	0
0	0	0	1	0
0	0	0	1	0
0	0	0	1	0
1	0	0	0	0
0	0	0	0	0
0	0	1	0	0
1	0	0	0	0
0	0	0	0	1
1	0	0	0	0
0	0	1	0	0
0	0	0	1	0
0	0	1	0	0
0	0	0	0	0
0	0	0	1	0
0	0	0	1	0
0	0	0	1	0
0	0	0	1	0
0	0	0	1	0
1	0	0	0	0
0	0	0	1	0
0	0	1	0	0
0	0	1	0	0
0	0	0	1	0
0	0	0	1	0
0	0	0	1	0
0	0	1	0	0
0	0	0	1	0
0	1	0	0	0
0	0	1	0	0
0	0	0	0	1
0	0	0	1	0
0	0	0	1	0
0	0	0	1	0
0	1	0	0	0
0	0	0	1	0
0	0	1	0	0
0	0	1	0	0
0	0	0	0	0
0	0	0	0	1
0	0	0	1	1
0	0	0	1	0
0	0	1	0	0
0	0	0	0	1
0	0	0	1	0
0	0	0	1	0
0	0	0	1	0
0	0	1	0	0
0	1	0	0	0
0	0	1	0	0
0	0	1	0	0
0	0	0	0	0
0	0	0	1	0
0	0	0	1	0
0	0	0	0	1
0	0	0	0	0
0	0	0	0	1
0	0	0	1	0
0	0	0	1	0
1	0	0	0	0
0	0	0	1	0
0	0	0	0	0
0	0	0	0	1
0	0	1	0	0
1	0	0	0	0
0	0	0	1	0
0	0	1	0	0
1	0	0	0	0
0	0	0	1	0
0	0	1	0	0
1	0	0	0	0
0	0	0	0	0
0	0	1	0	0
0	0	1	0	0
0	0	1	0	0
0	0	0	1	0
0	0	0	1	0
0	0	0	1	0
1	0	0	0	0
1	0	0	0	0
0	0	0	1	0
0	0	0	1	0
0	0	0	1	0
0	0	0	1	0
1	0	0	0	0
0	0	0	1	0
0	0	0	1	0
0	0	0	1	0
0	1	0	0	0
0	0	1	0	0
0	0	0	1	0
0	0	0	1	0
0	0	0	0	1
0	0	0	0	1
0	0	0	1	0
0	0	0	1	0
0	0	1	0	0
0	0	0	1	0
0	0	0	1	0
0	0	0	0	1
0	0	0	1	0
0	1	0	0	0
0	0	0	0	1
0	0	0	1	0
0	0	0	1	0
1	0	0	0	0
0	0	0	0	0
0	0	0	0	1
0	0	0	1	0
0	0	0	1	0
0	0	1	0	0
0	0	0	1	0
1	0	0	0	0
0	0	0	0	0
0	0	0	1	0
0	0	1	0	0
0	0	0	1	0
0	0	0	1	0
0	0	0	1	0
0	0	0	1	0
0	0	0	1	0
1	0	0	0	0
1	0	0	0	0
0	0	0	1	0
1	0	0	0	0
0	0	0	1	0
1	0	0	0	0
0	0	1	0	0
0	0	1	0	0
0	0	1	0	0
0	0	0	1	0
0	0	0	0	0
0	1	0	0	0
0	0	0	1	0
1	0	0	0	0
0	0	0	1	0
0	0	1	0	0
0	0	0	1	0
0	0	1	0	0
0	0	0	1	0
0	0	0	1	0
0	0	0	1	0
0	0	0	1	0
0	0	0	1	0
0	0	1	0	0
0	0	0	1	0
0	0	0	1	0
0	0	0	1	0
0	0	0	1	0
0	0	0	1	0
1	0	0	0	0
1	0	0	0	0
0	0	0	1	0
0	0	1	0	0
0	0	0	0	1
0	0	0	1	0
1	0	0	0	0
0	0	0	1	0
0	0	1	0	0
1	0	0	0	0
0	0	0	1	0
0	0	0	1	0
0	0	0	0	1
0	0	0	0	0
0	0	1	0	0
0	0	0	1	0
0	0	0	0	0
0	0	1	0	0
0	0	0	0	1
0	0	0	1	0
1	0	0	0	0
0	0	1	0	0
1	0	0	0	0
0	0	0	0	1
0	0	0	1	0
1	0	0	0	0
0	0	1	0	0
1	0	0	0	0
0	0	1	0	0
0	0	0	1	0
0	0	1	0	0
0	0	0	0	0
0	0	0	0	1
1	0	0	0	0
0	0	1	0	0
0	0	1	0	0
0	0	0	0	0
0	0	0	1	0
0	0	1	0	0
0	0	1	0	0
1	0	0	0	0
0	0	1	0	0
0	0	0	1	0
0	0	1	0	0
0	0	0	0	0
0	0	0	0	0
0	0	1	0	0
0	0	0	0	0
0	0	1	0	0
0	0	0	1	0
0	0	0	1	0
0	0	0	1	0
0	0	0	0	0
0	0	1	0	0
0	0	0	1	0
0	0	0	1	0
0	0	1	0	0
0	0	1	0	0
0	0	0	0	1
0	0	1	0	0
0	0	0	1	0
1	0	0	0	0
0	0	0	1	0
0	0	1	0	0
0	0	1	0	0
0	0	1	0	0
0	0	0	1	0
0	0	0	1	0
1	0	0	0	0
0	0	0	1	0
0	0	0	0	1
0	0	0	1	0
0	0	0	1	0
0	0	0	1	0
0	1	0	0	0
0	0	0	1	0
1	0	0	0	0
0	0	0	1	0
0	0	0	1	0
0	0	1	0	0
0	1	0	0	0
0	0	1	0	0
0	0	1	0	0
1	0	0	0	0
0	0	1	0	0
0	0	1	0	0
0	0	0	0	1
0	0	1	0	0
0	0	0	1	0
0	0	0	1	0
0	0	0	1	0
0	0	1	0	0
1	0	0	0	0
0	1	0	0	0
1	0	0	0	0
0	0	0	1	0
0	0	0	1	0
1	0	0	0	0
0	0	0	1	0
0	0	0	0	0
0	0	0	0	0
0	0	0	1	0
0	0	0	0	0
0	0	1	0	0
0	0	0	1	0
0	0	0	1	0
0	0	1	0	0
0	0	0	1	0
0	0	0	1	0
0	0	0	1	0
1	0	0	0	0
0	0	0	1	0
0	0	0	1	0
0	0	0	1	0
0	0	0	1	0
1	0	0	0	0
0	0	1	0	0
0	0	0	1	0
0	0	0	1	0
0	0	0	1	0
0	0	0	1	0
0	0	0	1	0
0	0	0	1	0
0	0	0	1	0
0	0	0	1	0
0	0	0	1	0
0	0	0	1	0
0	0	0	1	0
0	0	0	1	0
1	0	0	0	0
0	0	0	1	0
0	0	0	1	0
1	0	0	0	0
0	0	0	1	0
0	0	0	1	0
1	0	0	0	0
0	0	0	1	0
0	0	0	0	0
1	0	0	0	0
0	0	0	1	0
0	0	1	0	0
0	0	1	0	0
0	0	0	1	0
0	0	0	1	0
0	0	1	0	0
1	0	0	0	0
0	0	0	1	0
0	0	0	1	0
1	0	0	0	0
1	0	0	0	0
0	0	1	0	0
0	0	0	1	0
0	0	0	0	1
0	0	0	1	0
0	0	0	1	0
0	0	0	1	0
0	0	0	1	0
1	0	0	0	0
0	0	0	1	0
0	0	0	0	0
0	1	0	0	0
0	0	0	0	1
1	0	0	0	0
1	0	0	0	0
0	0	0	1	0
0	0	0	1	0
1	0	0	0	0
0	0	0	0	0
0	0	0	0	0
0	0	0	0	1
0	0	0	1	0
0	0	0	1	0
0	0	0	0	0
0	0	0	0	0
0	0	0	1	0
0	0	0	1	0
1	0	0	0	0
0	0	0	1	0
0	0	0	0	0
0	0	0	1	0
0	0	0	0	0
0	0	0	0	0
0	0	0	1	0
1	0	0	0	0
0	0	0	0	0
0	0	0	1	0
0	0	0	0	0
0	1	0	0	0
0	0	1	0	0
0	1	0	0	0
0	0	0	1	0
0	0	1	0	0
0	0	0	1	0
0	0	0	0	0
0	0	0	1	0
0	0	1	0	0
0	0	0	1	0
1	0	0	0	0
0	0	0	1	0
0	0	0	0	0
0	0	0	1	0
1	0	0	0	0
0	0	1	0	0
1	0	0	0	0
0	0	1	0	0
1	0	0	0	0
0	0	0	1	0
0	0	1	0	0
0	0	0	0	1
0	0	1	0	0
0	0	0	0	1
0	0	0	1	0
0	0	0	1	0
0	0	1	0	0
0	0	0	1	0
1	0	0	0	0
0	0	0	1	0
0	0	0	0	0
1	0	0	0	0
0	0	0	1	0
0	0	0	1	0
0	0	0	1	0
0	0	0	1	0
1	0	0	0	0
0	0	1	0	0
0	0	0	1	0
0	0	0	1	0
0	0	0	1	0
0	0	0	1	0
0	0	0	1	0
0	0	0	0	0
1	0	0	0	0
0	0	0	1	0
0	0	1	0	0
0	0	0	0	0
0	0	1	0	0
0	0	0	1	0
0	0	0	1	0
0	0	0	1	0
0	0	0	0	1
0	0	0	0	1
1	0	0	0	0
0	0	0	1	0
1	0	0	0	0
1	0	0	0	0
0	0	0	1	0
0	0	0	1	0
0	0	0	1	0
0	0	0	1	0
0	0	0	1	0
0	0	0	1	0
1	0	0	0	0
0	0	0	1	0
0	0	0	1	0
0	0	0	1	0
0	0	1	0	0
0	0	0	1	0
0	0	0	1	0
1	0	0	0	0
1	0	0	0	0
0	0	0	0	0
0	0	0	1	0
0	0	0	0	1
1	0	0	0	0
1	0	0	0	0
0	0	0	1	0
0	0	0	1	0
0	0	0	1	0
0	0	0	0	1
0	0	0	1	0
0	0	0	0	1
0	0	0	1	0
0	0	0	1	0
0	0	0	1	0
0	0	0	0	0
0	0	0	1	0
1	0	0	0	0
0	0	0	1	0
0	0	0	1	0
0	0	0	1	0
0	0	1	0	0
0	0	1	0	0
0	0	0	1	0
1	0	0	0	0
0	0	0	1	0
1	0	0	0	0
0	0	1	0	0
0	0	0	1	0
0	0	1	0	0
1	0	0	0	0
0	0	0	1	0
0	0	0	0	1
0	0	0	1	0
1	0	0	0	0
0	0	0	1	0
1	0	0	0	0
1	0	0	0	0
0	0	1	0	0
1	0	0	0	0
0	0	0	1	0
0	0	0	1	0
1	0	0	0	0
0	1	0	0	0
1	0	0	0	0
1	0	0	0	0
0	0	1	0	0
0	0	0	0	0
1	0	0	0	0
0	0	0	1	0
0	0	0	1	0
0	0	1	0	0
1	0	0	0	0
0	0	1	0	0
1	0	0	0	0
1	0	0	0	0
0	0	0	1	0
0	0	0	0	0
0	0	0	0	0
0	0	0	1	0
0	0	1	0	0
0	0	0	1	0
0	0	0	1	0
0	0	0	1	0
0	0	0	1	0
0	0	0	1	0
1	0	0	0	0
0	0	0	0	0
0	0	0	1	0
1	0	0	0	0
0	0	0	1	0
1	0	0	0	0
0	0	0	1	0
0	0	0	0	1
0	0	1	0	0
0	0	0	1	0
0	0	0	1	0
0	0	1	0	0
0	0	0	1	0
0	0	0	1	0
0	0	0	0	1
0	0	1	0	0
0	0	0	1	0
0	0	0	1	0
1	0	0	0	0
0	0	0	0	0
0	0	1	0	0
0	0	0	0	0
1	0	0	0	0
0	0	0	0	0
0	0	0	1	0
0	0	0	1	0
1	0	0	0	0
0	0	0	1	0
1	0	0	0	0
0	0	1	0	0
0	0	1	0	0
0	0	0	0	1
0	0	0	1	0
0	0	0	1	0
0	0	0	0	1
0	0	0	0	1
[truncated: 59,724 more rows]
