# Supplementary material for: Flow cytometry data standards
Source: BMC Res Notes. 2011 Mar 7;4:50. doi: 10.1186/1756-0500-4-50 (PMC3060130; doi:10.1186/1756-0500-4-50)
Supplement: Additional file 1 — Archival Cytometry Standard example. Archival Cytometry Standard (ACS) files are zip-compliant and can be opened with any tool that can process zip files. [file 1756-0500-4-50-S1.ZIP › TOC1.xml]

<?xml version="1.0" encoding="UTF-8"?>

<toc:TOC toc:parent_toc="file:///TOC1.xml" 
  xmlns:toc = "http://www.isac-net.org/std/ACS/1.0/toc/"
  xmlns:xsi = "http://www.w3.org/2001/XMLSchema-instance"
  xmlns:sig = "http://www.w3.org/2000/09/xmldsig#"
  xsi:schemaLocation = "http://www.isac-net.org/std/ACS/1.0/toc/ http://flowcyt.sf.net/acs/toc/TOC.v1.0.xsd">
  
  
  <!-- Original FCS data files -->
  
  <toc:file 
    toc:URI="file:///data/original/a2011_O1T2pb05i_B02.fcs"
    toc:mimeType="application/vnd.isac.fcs"
    toc:description="Data file as acquired by the instrument">
    <toc:associated toc:with="file:///data/preprocessed/a2011_O1T2pb05i_B02.fcs" toc:relationship="preprocessed version" />
  </toc:file>
  
  <toc:file 
    toc:URI="file:///data/original/a2031_O1T2pb05i_D05.fcs"
    toc:mimeType="application/vnd.isac.fcs"
    toc:description="Data file as acquired by the instrument">
    <toc:associated toc:with="file:///data/preprocessed/a2031_O1T2pb05i_D05.fcs" toc:relationship="preprocessed version" />
  </toc:file>


  <!-- Preprocessed FCS file for futher analysis -->
  <!-- Preprocessing includes compensation, live cell gate, subset to channels useful for further analysis, etc. -->
  
  <toc:file 
    toc:URI="file:///data/preprocessed/a2011_O1T2pb05i_B02.fcs"
    toc:mimeType="application/vnd.isac.fcs"
    toc:description="Preprocessed data (compensated, gated for live cells, subsetted for useful channels, cleaned up events with negative values, and normalized)">
    <toc:associated toc:with="file:///gating/a2011_O1T2pb05i_B02.xml" toc:relationship="gating description" />
    <toc:associated toc:with="file:///results/a2011_O1T2pb05i_B02.csv" toc:relationship="classification results" />
  </toc:file>
  
  <toc:file 
    toc:URI="file:///data/preprocessed/a2031_O1T2pb05i_D05.fcs"
    toc:mimeType="application/vnd.isac.fcs"
    toc:description="Preprocessed data (compensated, gated for live cells, subsetted for useful channels, cleaned up events with negative values, and normalized)">
    <toc:associated toc:with="file:///results/a2031_O1T2pb05i_D05.csv" toc:relationship="classification results" />
  </toc:file>
  
  
  <!-- Gating-ML files capturing description of manual gating -->
  
  <toc:file 
    toc:URI="file:///gating/a2011_O1T2pb05i_B02.xml" 
    toc:mimeType="application/vnd.isac.gating-ml+xml"
    toc:description="Manual gating description" />
  
  <toc:file 
    toc:URI="file:///gating/a2031_O1T2pb05i_D05.xml" 
    toc:mimeType="application/vnd.isac.gating-ml+xml"
    toc:description="Manual gating description" />
  
    
  <!--Results of clustering and cluster matching -->

  <toc:file 
    toc:URI="file:///results/a2011_O1T2pb05i_B02.csv"
    toc:mimeType="text/csv"
    toc:description="Results of SamSPECTRAL clustering and semi-automated cluster matching" />
  
  <toc:file 
    toc:URI="file:///results/a2031_O1T2pb05i_D05.csv"
    toc:mimeType="text/csv"
    toc:description="Results of SamSPECTRAL clustering and semi-automated cluster matching" />
    
</toc:TOC>
